# Supplementary material for: Identification and Functional Characterization of CsMYCs in Cucumber Glandular Trichome Development
Source: Int J Mol Sci. 2023 Mar 29;24(7):6435. doi: 10.3390/ijms24076435 (PMC10094329; doi:10.3390/ijms24076435)
Supplement: Supplementary file 1 [file ijms-24-06435-s001.zip]

Archive with 3 entries (3 files):
- Figure S2.tif
- Supplemental Tables.xlsx
- Figure S1.tif
