# Supplementary material for: Identification and Functional Characterization of CsMYCs in Cucumber Glandular Trichome Development
Source: Int J Mol Sci. 2023 Mar 29;24(7):6435. doi: 10.3390/ijms24076435 (PMC10094329; doi:10.3390/ijms24076435)
Supplement: Supplementary file 1 [file ijms-24-06435-s001.zip › Supplemental Tables.xlsx]

## Sheet: Table S1
Table S1 HMMsearch result
Number	Full sequence			Best 1 domain			#dom		Sequence
	E-value	score	bias	E-value	score	bias	exp	N
1	4.8e-55	187.1	0.9	1.3e-54	185.7	0	2.1	3	Csa3G902270.1
2	1e-54	186	0.2	4.5e-53	180.7	0	2.5	2	Csa3G011620.1
3	1.3e-54	185.6	0	2.3e-54	184.9	0	1.4	1	Csa3G119500.1
4	2.6e-41	142.3	1.5	1.6e-38	133.2	0	2.7	2	Csa6G107910.1
5	7.7e-39	134.3	0.4	2.3e-38	132.7	0.2	1.9	1	Csa7G378380.1
6	3.2e-38	132.3	0	5.6e-38	131.5	0	1.4	1	Csa3G391380.1
7	8.2e-35	121.2	0	2.1e-34	119.9	0	1.7	1	Csa1G632370.1
8	4.8e-33	115.4	1.4	4.8e-33	115.4	1	2.6	2	Csa3G002860.1
9	4.9e-33	115.4	3.5	9.9e-33	114.4	0.5	2.5	2	Csa5G602230.1
10	7.5e-32	111.5	0.5	4.6e-29	102.4	0.2	2.7	2	Csa4G641610.1
11	3.8e-31	109.2	0.1	1.7e-28	100.6	0	2.6	2	Csa4G631060.1
12	3.9e-31	109.2	0	1e-30	107.9	0	1.8	1	Csa3G733950.1
13	4.7e-28	99.1	0.4	9.3e-21	75.4	0	2.8	2	Csa6G003480.1
14	9.2e-23	81.9	6.3	7.2e-17	62.7	0.2	2.8	2	Csa3G002970.1
15	5.5e-20	72.9	0.1	6.3e-20	72.7	0	1	1	Csa6G409990.1
16	4.5e-17	63.4	0	5.9e-17	63	0	1.2	1	Csa5G514480.1
17	3.7e-16	60.4	0.3	1.3e-10	42.3	0	2.7	3	Csa2G080170.1
18	4.4e-16	60.2	0.4	1.8e-15	58.2	0	2.1	2	Csa5G601530.1
19	0.0094	16.7	0	0.19	12.5	0	2.5	2	Csa4G054800.1	E-value > 10-5
20	0.03	15.1	0	2	9.1	0	2.5	2	Csa1G589140.1	E-value > 10-5
21	0.076	13.8	0	11	6.8	0	2.7	2	Csa4G658610.1	E-value > 10-5

## Sheet: Table S2
Table S2 Lists of MYC genes form different species.
Gene name	Gene ID	Species	Protein sequence
CsMYC1	Csa6G003480	Cucumis Sativus	MACEPGFLRKQLAVAVKSIQWSYAIFWSPSSRQHGLPGRALADDRTIWLCNAQYAESTVFSRSLLAKSASIQTVVCFPYLGGVIELGVTEQVSEDPSLLQHVKDFLLKFSKPICSKKPSSAAYKDDNGKEPMTAKSDNEIVEVLAMENLYCSTAVKFDGKSVNGIQRKNNEFGIDSLDDFSNGCEQYHPMEDTLRLEGAEGGASRFQSLQFLDDDFSYGFQDSMNPSDCISEALANQEKVSSSPRLKDANNLPLKEHQNPNHTQSGSLDPSSDEDMHYKRTIFTILGSSTQLVGSPLLHNFSNRSNFIPWKKVVAETHTPPMQQRMLKKILFAVPLLSAGSLKGLKDEEQSILKQGNNDSCTKNATLDKLKENEKFMALKSMLPSLNEINKVSILNDTI…
CsMYC2	Csa3G902270	Cucumis Sativus	MNLWADENASMMDVFINTDLSSFWVTPPQSQQLPQPSYSTPTDPSKAVGQTPPPPPPSSMSVFNQETLMQRLQTLIEGAQENWTYAIFWQSSYDYSGGTVLGWGDGYYKGEEDKGKEKAKSSSSIAEQEHRKKVLRELNSLISGSPTSEADAVDEVVTDTEWFYLVSMTQSFISGVGLPGQAFFDSNPIWVAGSDRLASSFCERARQGQVFGLQTMVCIPSANGVVELGSSDLILQSSDLMNKVRVLFNFNNLEVETWPISGVDQGENDPSSLWISEPSSNAIEIANPVPSASAPTPSTTNSQPISKITTETIENPNKSSVVVETPSSSVPPPSQKTHRQSQPTQTQSFFTNRELNFSEFGYENGRLKEGNSTSLKPESGEILNFGESKRSSSYPNTDN…
CsMYC3	Csa3G011620	Cucumis Sativus	MTDYRLSTMNLWTDENASVMDAFMNSDLSSYWAPSAASSHSLHHPPPPQSSASTSTPPPDAPKSLPVFNQETLQQRLQALIDGARESWTYAIFWQSSYDYSGGSVLGWGDGYYKGEEDKGKGKAKMVSSAAEQAHRKKVLRELNSLISGSAAGPDDAVDEEVTDTEWFFLVSMTQSFVNGVGLPSQAFYHSTPIWVSGADRLSASACERARQGRVFGLQTMVCIPSPNGVVEMGSTELIHRTSDLMNKVKILFNFNNLETSSWISGTTAAASAADEGENDPSSMWISEPSSTIEMKDSITTTVPSSNVPAKPIRSENPSTSSLTENMSTIQQSHHKQSQSFLNFSDYGFESNPTKNTTATATATTSTTPSFKPESGGMLNFGNGSLFSGHSQYVTNEQN…
CsMYC4	Csa3G002860	Cucumis Sativus	MLLMDEINISPSSSPNSNTTLQQRLQFILHNRHEWWAYSIFWLASKDINGNLVFTWGDGHLRDGNGSGGGGGGCQLISFGFDDVSMDRVEGGNFVNLEWYYTGSINQTYGAVDNVVGRVFDSSAYIWLTADNGLYLYDCERVKEARLRGVQTLVFVSTSVGVLELGSSELIKQDWSLVQYAKSLFGSASSCTSSTLFKQKDHHVGIGGGGMIQPQAPSCSGFIKRETGHGGGGSSSDSLSDNSDGNFMSTKINSNVGKKRGKRSAKNIKTELSSLPVNHVEAERQRRQKLNQRFYALRSVVPNVSKMDKASLLADAAEYIKELKSKVQKLESKLKQSQHQTSSSTISTVEQTISSITSFTNNNNNNNNNVEVQLIGSEAMVRVQCRDENYPSARLLNVL…
CsMYC5	Csa6G107910	Cucumis Sativus	MEDLILSPSSSSSSSSLHHRLRFLLHSQPLPWSYAIFWQTTTDDNGSVSLSWRDGHFQFPSQHPLSPPLLPDDPTDLDWFYMMSLTSSFPAADALPGKSFTSSSVVWLTGSEELHLHDCHRVKEAKSHGIQTFLCVPTSYGVLELASQQIIPEDWGLIQQIKSLFDSDFVNFSTTTDTPLPFLDQDFNFEDIGFISEVAEEEMETPLRKKTKTGEWELSDSDSPVLKTGVMKKTGQKRGRKPNMSKENAMNHVEAERQRREKLNNRFYALRSVVPNVSRMDKASLLSDAVSYINALKAKVEEMELQLRESKKSRDEGGDNQSTTTTSEELMKGNSGGGVTTPTITTTTTTMTRFDVEVKIIGRDAMVRVQSHNLNFPSAIVMGVFRDMEFEIQHASITN…
CsMYC6	Csa2G080170	Cucumis Sativus	MDQDLISPIQSKLQSLILNPQLHNWSFAIFWNLTTTPYSSHSCFHPHSLFPSSVAHSLISSPHFPFSDLTTAPAVVWLNHPSLFFQQTHRGKQLQSLGINTLVSIPTPDGVLELGSPDSIPHDFELLKRIGTEFGFSLKKPENNPSTHVEAERQRREKLNDRFNSLRSVVPNVSRMDKASLLSDAVSYINELEMKISEMESRVLKEKKEKKNGVDENEMEEEASSRDRRERGIEIDVKIIGGDRAVIRVESRNLSYAVAKLMEALRDLELKVEHGSMWNLKDLTLQDLVVRVPSGHGYSSDEGIKKALLAILEHATNNNDNI*
CsMYC7	Csa3G119500	Cucumis Sativus	MSCSVLNENLFMAVRNDENLQNKLSDLVERPNASNFSWNYAIFWQLSHSKSGEWVLGWGDGSCRDPRDGDETEATQILSLQLEDESQQRMKKRALQKLHTLFGGSDEDNYALGLDRVTDTEMFFLASMYFSFPRGEGGPGKCLASGKHIWNLDVLNSPSEYCVRSYLAKSAGIQTVVLVPTDVGVVELGSVRSVNESLELVQLIRSLFSSQLSLDRVRSSAAMSMIAERKDESTSFASWGIAERGEGGGGGGIPKVFGQTLNSGNMGRSHFREKLAIRKMDERSWEACANGGRIQFQSPRNGIRSPSLAHVHGLKQGNHSPAEIYVSPTPPVNNNHEQLVSGVRDEFGLNPYQSQKLAQMQIDFSVATSRPSVINRVGADSEHSDVEPQCKEEGPGTDE…
CsMYC8	Csa3G391380	Cucumis Sativus	MGEKFWASEETRVVVESIVGSEACEFLISLASINILPQDSLQFSLGDSSVNQGLSQVLDGSSWNYAIFWRVVTLKSGALALIWGDGNCNDSKIEIGISSVDVQGGKKEELKTQVLQMLQSSFGRSDEDGYGARRDEASDIEMLYLTSKYYKFMCDSGSSLGESYKSGKSIWASDVTSCLRNYQSRGFLAKVAGFQTLVFVPVKLGVVELGSTKSIPEDQGVLELVRASFGGSITAQLKAFPRIFGHELSLGGTKPRSLSINFSPKLEDDTNFSSEGYELQGLGGNHIFGNSSNGCRGDDNDAKMFPHGNQEVVGGFNAQTRLSTMEFPRDESSPQGDDRKPRKRGRKPANGREEPLNHVEAERQRREKLNQRFYALRAVVPNISKMDKASLLGDAITYI…
CsMYC9	Csa5G601530	Cucumis Sativus	MRSFEEALEFLRPLVEIKLWDYCIVWKSRDDDSLRFIDWVGCCCSGGVSGAGGKEEAGETIPAALCKDTRFRHFRRTNACQALAQFPSSISLNTGVHGDVSISNQPMWLTSGEVSYFSSFSHELTGTRVLIPVSGGIVELFATKRMPREGEVIDFVMAHCNFSLGQEFETESALNAGLNEKILNSSTKYYSLNWPDPQAILGFKSKLETLPSVSQSSSFPGCGEGSSSGSKPSPGLFNQPIRTSFESKAGMRQEDLLEQQRNVVLDHSKILQKDEAKTGEKQEKEVYKSKNLMTERRRRNKIRDRLYTLRALVPNISKMDRASIIVDAIGYIRELEENVKSLQNELIQLEHKDCQKNKHLKVSPLEKTNDDINSWPFVQDDQPMFILDEEKPMEVEVEV…
CsMYC10	Csa7G378380	Cucumis Sativus	MGTTDLHQILKSFCCNSEWKYAVFWKLKHRARMVLTWEDGYYDNSEQHEPPEGKFFRKTLETFYDGHYSHDALGLAVAKMSYHVYSLGEGIVGQVAVTGKHQWITADEQIPNFSSTIEYCDGWQTQFSAGIKTIVVVAVVPHGVLQLGSLDKVTEDVNLVTRIRNVFLTLQESSAGEIKPMHSCKSSGYMADIPSRSLATEKGEVASVSKNVGLELSGSEAFESLTTKPDGINVENFKSQVRLLDDRMCGGEPSGCKDKAVGLKQKINVQSQNSTMDMVNICGNLLPAEKIMTNDAYFSMNPHPSSAYDGVNHNGMFIRTNHTEMYLQNDMEASETIEMYPSNTSLKFPAGYELHEVLGPAFLKDALYLDWQTEYVLGGKAFELSEGMSGSQLTSDSPT…
CsMYC11	Csa3G733950	Cucumis Sativus	METLSLNHLLKSLCTHSQWIYAVFWKINYQTPPILAWEDGYCNYSKLEKHVGNIEYRMIREADQHATSYYGTNTYDGDSGSCSVEPAVADMFCLQYALGEGTVGSAASSGNHSWVFLEDIFARNLSSASIYEGPTEWIIQYASGIKTILLVPLLPFGVLQLGSLQMVTENLSVVAYIKDRFNDINFVDGDACASVVPRPFESLDEQTNFTTYMLEAENHGAIHDIKPPVSTFNQCVTIQDVLTVSRRIRPETLHCEKGHKSDIHRTNMEELFAPLYQSVSTGEVEFSDFISLESLLPLGSQLRNHETGLFESNPHIFHSYSLDNVVGQQSGHNLATKKEYGIADNFFSFPDDCELQKALGPVLLAQKHTNEFSYDPSSTVKDNTSSMLCSRDLKEGDIE…
CsMYC12	Csa3G002970	Cucumis Sativus	MAKTELGSVLNRICCSNHWSYGVFWSFDRRNSMLLTLEDIWYEEQVVLVAANMLQQVHMLGEGVIGTAAFTGKHQWIFSDASNGEWNSSMFQDNLELQQQFSYGVKTVAVIPVHPHGVIQLGSTHKIWESLEILANAKRSLCEVINGGGLTLEKTTCMASSTDIAHYNDLFTSIVLPANSDDWSLSAMHNNSHTDFTRKSYASFDKQPAFDTSSYFSKSSCENSVLTSSELLPASDIREQDAQYPSYSDANVLDFCRNTVEFGNGSSTFASVSSGTGSLHMDNDQQSAQLFSMNEGELTDSINSLPDFCDKHLSEDFTMDLPDISFVDDLFQWFDSSPENGTNGATATLSHNLLHVTGVSTSSSNLVEVNKFVDDSSKVSVVSAQSLITNTSKSSEQDN…
CsMYC13	Csa1G632370	Cucumis Sativus	MGFLLKEMLKALCGSNQWSYAVFWKIGCQNTKLLIWEECHYQPLPSFDSSGSGSSKFPLGELEGCWGYSQSSSSFQANHGEDKLYSLIHKMTLNKHISLVGEGIVGRAAFTGNHLWILSSNYTRDAYPPEVLSELHQQFLAGMQTVAVIPVLPHGVVQLGSSFSIMENMMFVNHVKSLILHLGSVPGALLSETYDGKDPVGNFGVPVTLGMAGLTDASQNCNLMKPLSMVDNCNPQDNSLLASRSSQPSGLLLQEIRPNNHLAASSMSQDPHLTQGLAMPHQNLGLSKVSQAMKSDIPSRNNSEYGRVRAEVILPSPEARFHQQASSSSFYNSQSGVASTAGHGSQKLAGNQNLSAVSVQQDVYNCLNSSNSYNLSQLVTHGGGTIDNENSSVTINHPL…
GoGPF	Gh_A12G2172	Gossypium hirsutum	MSSSSSSSLITLGQDASPTLQQRLHFIVQSRPEWWVYSIFWQASRDVDGRVVLSWGDGYFRGTRDGTGKSINRLSPSKLGSSFERKRSGKDQVQAYFNEVMDVDRMVDGDVTDYEWYYTVSMTRSFAVGDGILGKAFGSGSHIWLGGDHELQLYQCERVREARMRGIQTLVCLPTSFGVVELGSSDIIMEDWGTLQLTKSIFSSGINNSLGSNQPAHDSQPQISTPSIPFVDFGMVSGDQKERILEDKQQVEPKKETTGLGRSSSESDGDFASADTEFNASGRSKKRGRKPGNGKESPINHVEAERQRRERLNHRFYALRSVVPNVSKMDKASLLSDAVAYIKELRSKIDKLEAQLLVQSEKSKLNPINVFENQTTKSAFDNTMKQSSTYWPKTVEVDV…
GhCGF1	Gh_A11G0909	Gossypium hirsutum	MEDLIISPSSSSSLVSFSQETPSPILQQRLQFVIQSQQDLWAYAILWQTLNDDLGRLFLAWGDGHLQCTKDASPRLSSGFHSERTKVIKGIQALIGDQHDIDLSMIDGTDITDVEWFYMMSMARSFSAGEGIPGKALSTGSLVWLTGAHELQFYNCERAREAQMHGLETLVCIPTSCGVLELGSSEIIRENWGLVQQVKSLFESDLIGLVPKQSTPPNLTPASVQFLNRNISFADIGIIAGVQEEDGASQDIKTKQEHNNNQTKKDSSKLGQPSYVDSEHSDSDFPLLAMNNVEKRTPKKRGRKPGLGRETPLNHVEAERQRREKLNHRFYALRAVVPNVSRMDKASLLSDAVSYINDLKAKIDELESQLQRECKKVKVEMVDTMDNQSTTTTTTSEEE…
GhDEL61	LOC107904486	Gossypium hirsutum	MATTGVQNQEKVPMNLKQQLALAVRNIQWSYGIFWSISAKQPGVLEWGDGYYNGDIKTRKTVQSFEPKADDQLGLQRSEQLRELFESLSAGETSPHTKRPSVALSPEDLTATEWYYLVCMSFVFNIDQGLPGRTLSIGQPIWLCNAQYADSKVFSRSLVAKSASIQTVVCFPYAGGVIELGVTDLVSKDPGLIHRVKSLLLDAPETITGNINDVACPGLGPNEIESELSPFLGCEQLERGSPNEISDGFEPNQPAEDPFVNGGASQVQSWQFMDDHHSLNTSDCISQTFSDHEDVVPLCQGENDNDNDFRDVEECDRINRAAFDPISDDMHYRTVVSVLLKSSHQFILGPHFGNSNKESGFISWKMNSSVKYRKAKVEIPQKLLKKMLFEVPRMHDKGL…
GhDEL65	LOC107936704	Gossypium hirsutum	MSTGVQHQERVPMNLKKQLALAVRNIQWSYAIFWSISTRQPGVLEWGEGYYNGDIKTRKTVQSVELNTDQLSLQRSEQLRQLYESLSAGESSPQAKRPSAALSPEDLTDTEWYYLVCMSFVFNIGQGLPGRTLSSGQPVWLCNAHCADSKVFGRSLLAKSASIQTAVCFPFSGGVVELGVTDLVFEDLSLIQRVKTLLLDDPQPIVSKRSIQVDGMNNDLACPALDPLILATKLSPILGCEQLETVSPDDSPDGLEPKQSREDSLLIEGINGGASQVQSWQFMDEEFSNCVHHSLNSSDCISQTIADHRKVVPLCRGENDNGLQDVEECNQTKLTSFDRQNDDRHFHEVLSALFKSSHPLILGPQFRNSNKESSFIRWQKNGLKPQKERDETPQKLLKK…
SlMYC1	Solyc08g005050	Solanum lycopersicum	MTDYRLWSNTNTTNTCDDTMMMDSFLSSDPSSFWPASTPNRPTPVNGVGETMPFFNQESLQQRLQALIDGARESWAYAIFWQSSVVDFASQTVLGWGDGYYKGEEDKNKRRGSSSSAANFVAEQEHRKKVLRELNSLISGVQASAGNGTDDAVDEEVTDTEWFFLISMTQSFVNGNGLPGLAMYSSSPIWVTGTEKLAASQCERARQAQGFGLQTIVCIPSANGVVELGSTELIFQSSDLMNKVKYLFNFNIDMGSVTGSGSGSGSCAVHPEPDPSALWLTDPSSSVVEPKDSLIHSSSRDVQLVYGNENSENQQQHCQGFFTKELNFSGYGFDGSSNRNKTGISCKPESREILNFGDSSKRFSGQSQLGPGPGLMEENKNKNKNKKRSLGSRGNNEEG…
AtMYC1	AT4G00480	Arabidopsis thaliana	MSLTMADGVEAAAGRSKRQNSLLRKQLALAVRSVQWSYAIFWSSSLTQPGVLEWGEGCYNGDMKKRKKSYESHYKYGLQKSKELRKLYLSMLEGDSGTTVSTTHDNLNDDDDNCHSTSMMLSPDDLSDEEWYYLVSMSYVFSPSQCLPGRASATGETIWLCNAQYAENKLFSRSLLARSASIQTVVCFPYLGGVIELGVTELISEDHNLLRNIKSCLMEISAHQDNDDEKKMEIKISEEKHQLPLGISDEDLHYKRTISTVLNYSADRSGKNDKNIRHRQPNIVTSEPGSSFLRWKQCEQQVSGFVQKKKSQNVLRKILHDVPLMHTKRMFPSQNSGLNQDDPSDRRKENEKFSVLRTMVPTVNEVDKESILNNTIKYLQELEARVEELESCMGSVNFV…
AtGL3	AT5G41315	Arabidopsis thaliana	MGYRDEETMATGQNRTTVPENLKKHLAVSVRNIQWSYGIFWSVSASQSGVLEWGDGYYNGDIKTRKTIQASEIKADQLGLRRSEQLSELYESLSVAESSSSGVAAGSQVTRRASAAALSPEDLADTEWYYLVCMSFVFNIGEGMPGRTFANGEPIWLCNAHTADSKVFSRSLLAKSAAVKTVVCFPFLGGVVEIGTTEHITEDMNVIQCVKTSFLEAPDPYATILPARSDYHIDNVLDPQQILGDEIYAPMFSTEPFPTASPSRTTNGFDQEHEQVADDHDSFMTERITGGASQVQSWQLMDDELSNCVHQSLNSSDCVSQTFVEGAAGRVAYGARKSRVQRLGQIQEQQRNVKTLSFDPRNDDVHYQSVISTIFKTNHQLILGPQFRNCDKQSSFTRW…
AtTT8	AT4G09820	Arabidopsis thaliana	MDESSIIPAEKVAGAEKKELQGLLKTAVQSVDWTYSVFWQFCPQQRVLVWGNGYYNGAIKTRKTTQPAEVTAEEAALERSQQLRELYETLLAGESTSEARACTALSPEDLTETEWFYLMCVSFSFPPPSGMPGKAYARRKHVWLSGANEVDSKTFSRAILAKSAKIQTVVCIPMLDGVVELGTTKKVREDVEFVELTKSFFYDHCKTNPKPALSEHSTYEVHEEAEDEEEVEEEMTMSEEMRLGSPDDEDVSNQNLHSDLHIESTHTLDTHMDMMNLMEEGGNYSQTVTTLLMSHPTSLLSDSVSTSSYIQSSFATWRVENGKEHQQVKTAPSSQWVLKQMIFRVPFLHDNTKDKRLPREDLSHVVAERRRREKLNEKFITLRSMVPFVTKMDKVSILG…
AtEGL3	AT1G63650	Arabidopsis thaliana	MAAGENRTVPPENLKKQLAVSVRNIQWSYGIFWSVSTSQPGMLEWGDGYYNGDIKTRKTIQAAEVKVDKLGLERSEQLRELYESLSIAESSTSGGSQVSRRVSAAALSPEDLTDTEWYYLVCMSFIFNIGEGIPGGVLANGEPIWLCNAQTADSKVFTRSLLAKSASLQTVVCFPFLGGVLEIGTTEHIKEDLNVIQCIKTLFLEAPPYPTISSRSDYQEIFDPLSDDKYIPVFGSEPFPTPSTSGFEQEQEDHDSFINGGGASQVQSWQFVGEELSNCVHQSLNSSDRVSQTLVGRVACDPRISRVQKLGQTQEQCNRVNMDDDDHYQSVISTIFKTTHQLILGPQFQNFDKRSSFTRWKRSSFARTMGEKPQNMLKKIIFEVPLMNQKKLLLLDTPE…

## Sheet: Table S3
Table S3 Cis-acting elements of candidate CsMYCs promoters in cucumber
		CsMYC2	CsMYC3	CsMYC4	CsMYC5	CsMYC6	CsMYC7	CsMYC8
phytohormone	ABRE	10	6	3	0	1	8	2
	CGTCA-motif	3	1	0	1	1	0	0
	TCA-element	1	1	1	2	0	1	0
	TGACG-motif	3	1	0	1	1	0	0
	TGA-element	0	1	0	1	0	1	4
	P-box	0	0	1	0	0	0	0
	TATC-box	0	0	0	1	0	0	1
	AuxRE	0	0	0	0	0	1	0
	GARE-motif	0	0	0	0	0	2	0
Metabolism	MBSI	0	1	0	0	0	0	0
	O2-site	1	0	1	0	0	0	1
development	CAT-box	1	0	0	2	0	0	0
	circadian	0	0	0	0	1	1	0
	GCN4_motif	0	0	0	0	0	1	1
stress	ARE	1	0	0	1	3	8	3
	LTR	1	0	0	0	0	0	1
	MBS	1	1	0	1	0	1	0
	STRE	3	4	0	1	1	5	2
	WUN-motif	1	0	0	0	3	0	0
	TC-rich repeats	0	1	0	1	1	0	0
	W box	0	0	1	0	1	0	2
	DRE	0	0	0	0	0	1	1
	GC-motif	0	0	0	0	0	1	0
light	ACE	1	0	1	0	0	1	0
	AE-box	1	1	0	0	1	0	1
	ATCT-motif	1	1	0	1	0	0	1
	Box 4	6	2	2	2	4	5	2
	GATA-motif	1	0	0	0	1	0	1
	LAMP-element	1	0	0	0	0	0	0
	MRE	1	1	0	1	2	0	0
	TCT-motif	1	1	1	2	1	0	0
	GT1-motif	0	3	2	1	3	3	1
	LS7	0	0	0	1	0	0	0
	ATC-motif	0	0	0	1	0	0	0
	GA-motif	0	0	0	1	0	0	0
	chs-CMA1a	0	0	0	1	0	1	0
	GTGGC-motif	0	0	0	0	1	0	0
	L-box	0	0	0	0	1	0	0
	chs-CMA2a	0	0	0	0	1	0	0
	I-box	0	0	0	0	0	1	1
	Sp1	0	0	0	0	0	2	0
	A-box	1	0	0	0	2	0	0
Binding site	F-box	3	1	1	0	1	0	0
	MYB	7	9	3	6	4	12	8
	MYC	1	1	3	5	4	4	2
	CCAAT-box	0	0	1	1	0	0	0
	G-box	8	8	3	0	1	3	2

## Sheet: Table S4
Table S4 Primers used in this study
Primers for DNA/CDS Cloning
Gene name	Gene ID	Primer	Primer sequence
CsMYC2	Csa3G902270	DNA/CDS-F	ATGAATCTCTGGGCGGATGA
		DNA/CDS-R	CTACCGAGTACTTGCGCCTATTTT
CsMYC3	Csa3G011620	DNA/CDS-F	ATGACGGATTATCGTTTGTCGA
		DNA/CDS-R	TTACATGATTCCACCGCCG
CsMYC4	Csa3G002860	DNA-F	TGTTTTGTGTATGTTACTTATGGATGA
		DNA-R	AAGAACGATAAACCGAAAAATAAAG
		CDS-F	ATGTTACTTATGGATGAAATCAATATTT
		CDS-R	TTATTCAAGTCTTTGAAGTATGGCT
CsMYC5	Csa6G107910	DNA-F	TTCCAATTCCCCATCACAGGTCTCATCTCTCACACTG
		DNA-R	AGAGAGTTTATTTTTGTACAAAGTGAGTAAAAACCAG
		CDS-F	ATGGAAGACCTCATTCTTTCTCC
		CDS-R	TTAATGTAATCTTGACAAAACAGCA
CsMYC6	Csa2G080170	DNA-F	AAGTCACCACTAAGTTCCAAGAAAGAAAAATGAGTA
		DNA-R	GCGTCAAAGGAATGAAAAAACTTCATTACATTATACA
		CDS-F	ATGGACCAAGACCTCATCTCTC
		CDS-R	TCATATGTTATCATTATTGTTAGTAGCATGC
CsMYC7	Csa3G119500	DNA-F	TTTCTCTCTTTCTCTCTTTCGTTTATTTT
		DNA-R	GCTCCCTAACTTACAGATCTAAATCATGT
		CDS-F	ATGTCTTGCTCTGTTTTGAATGAGA
		CDS-R	CTACCCAACTGTTGGTAGAGGATGT
CsMYC8	Csa3G391380	DNA-F	AATAATAAATAAAAATTATTTATGCACTCCAGCTTC
		DNA-R	GAAGGTTTAAACATAGTTCAATTAATAACTGATGTTTT
		CDS-F	ATGGGTGAAAAATTTTGGGCT
		CDS-R	TCATTTTGATAGGGCAGCCA
Primers for pTRSV2 construction
Gene name	Gene ID	Primer	Primer sequence
CsPDS	Csa4G011080	F	TGTTTTAAATGCCTTTACGTAGGTAGTGAGATTGTGGGCGATG
		R	AACACACAAAACACCTACGTACAAATCGGCTGAACTCCCCCGG
CsMYC2	Csa3G902270	F	TGTTTTAAATGCCTTTACGTAAGTTCTTCTGTTCCTCCTCCTTCTC
		R	AACACACAAAACACCTACGTACTCTTCTTCTTATTCTCATCCCCTC
CsMYC3	Csa3G011620	F	TGTTTTAAATGCCTTTACGTAGGCTCACCGGAAGAAGGTTT
		R	AACACACAAAACACCTACGTATGTCTAGCTCGTTCACAGGC
CsMYC4	Csa3G002860	F	TGTTTTAAATGCCTTTACGTAACTACTCTTCAACAAAGGCTTCAAT
		R	AACACACAAAACACCTACGTAACTCGTTCACAGTCGTACAAATAAA
CsMYC5	Csa6G107910	F	TGTTTTAAATGCCTTTACGTACCACTCCCTTGGTCCTATGC
		R	AACACACAAAACACCTACGTAGTTCTTCGGAGCCAGTGAGC
CsMYC6	Csa2G080170	F	TGTTTTAAATGCCTTTACGTACATGTGGAAGCAGAGAGGCA
		R	AACACACAAAACACCTACGTACTCTCGCCGATCTCTCGAAC
CsMYC7	Csa3G119500	F	TGTTTTAAATGCCTTTACGTAAGTGTTTGGCGTCTGGGAAA
		R	AACACACAAAACACCTACGTAGCTGACGACCTCACTCTGTC
CsMYC8	Csa3G391380	F	TGTTTTAAATGCCTTTACGTAGGTTACCTTGAAATCTGGGGCT
		R	AACACACAAAACACCTACGTAGCTCCCAGAGTCGCACATAAAC
Primers for Quantitative Real-time PCR
Gene name	Gene ID	Primer	Primer sequence
CsTUA	Csa4G000580	F	ACGCTGTTGGTGGTGGTAC
		R	GAGAGGGGTAAACAGTGAATC
CsPDS	Csa4G011080	F	GGTAGTGAGATTGTGGGCGAT
		R	CAAATCGGCTGAACTCCCCCGG
CsMYC2	Csa3G902270	F	AGTTCTTCTGTTCCTCCTCCTTCTC
		R	CTCTTCTTCTTATTCTCATCCCCTC
CsMYC3	Csa3G011620	F	CTAAGATGGACAAAGCCTCACTACT
		R	CAATCTCCATATCCATTACCTTTCT
CsMYC4	Csa3G002860	F	TGATTCAACCACAAGCACCGT
		R	TTCCCCCTCTTCTTACCAACG
CsMYC5	Csa6G107910	F	CGGGCAAATCCTTCACCTCT
		R	CGGGCAAATCCTTCACCTCT
CsMYC6	Csa2G080170	F	TCGGAGATGGAATCTCGGGT
		R	TCGGAGATGGAATCTCGGGT
CsMYC7	Csa3G119500	F	GTTGAGGCAGAAAGGCAACG
		R	GCTTGAGGTGAGGCTGGATT
CsMYC8	Csa3G391380	F	CGGGCAAATCCTTCACCTCT
		R	CGGGCAAATCCTTCACCTCT
Primers for In situ hybridization
Gene name	Gene ID	Primer	Primer sequence
CsMYC2	Csa3G902270	F	TAATACGACTCACTATAGGGAGTTCTTCTGTTCCTCCTCCTTCTC
		R	TAATACGACTCACTATAGGGCTCTTCTTCTTATTCTCATCCCCTC
CsMYC7	Csa3G119500	F	TAATACGACTCACTATAGGGAGTGTTTGGCGTCTGGGAAA
		R	TAATACGACTCACTATAGGGGCTGACGACCTCACTCTGTC
Primers for Subcellular Localization
Gene name	Gene ID	Primer	Primer sequence
CsMYC2	Csa3G902270	F	AAGCTTCTGCAGGGGCCCGGGATGAATCTCTGGGCGGATGA
		R	GGTACCGGATCCACTAGTCCGAGTACTTGCGCCTATTTT
CsMYC7	Csa3G119500	F	AAGCTTCTGCAGGGGCCCGGGATGTCTTGCTCTGTTTTGAATGAGA
		R	GGTACCGGATCCACTAGTCCCAACTGTTGGTAGAGGATGT
